# Supplementary material for: Plasma Sequencing for Patients with GIST—Limitations and Opportunities in an Academic Setting
Source: Cancers (Basel). 2022 Nov 9;14(22):5496. doi: 10.3390/cancers14225496 (PMC9688348; doi:10.3390/cancers14225496)
Supplement: Supplementary file 1 [file cancers-14-05496-s001.zip]

Archive with 1 entries (1 files):
- cancers-1969013-supplementary.pdf
